# Supplementary material for: Genome-wide association studies reveal the genetic basis of growth and carcass traits in Sichuan Shelduck
Source: Poult Sci. 2024 Aug 14;103(11):104211. doi: 10.1016/j.psj.2024.104211 (PMC11402601; doi:10.1016/j.psj.2024.104211)
Supplement: Supplementary file 4 [file mmc4.zip › mmc4.xlsm]

## Sheet: Sheet1
Trait		AGR(0-14)	AGR(14-28)	AGR(28-42)	AGR(42-56)	AGR(56-90)	Half-Divina dept	Neck length	Breast width	Shank length	Fossil bone length	Slaughter weight	Dressed percentage	H-EYP	EYP	LMP	BMP	AFP	SFP	BMT	BMA	LP
AGR(0-14)	R	1	-0.349**	0.110761	0.0182419	-0.0221043	-0.0909042	-0.0325194	-0.0848032	0.0252239	-0.104991	-0.0261742	0.113168	0.118863	0.135*	-0.0258928	0.222**	0.120788	0.0625513	0.182**	0.0149451	0.117925
	P		2.64932e-07	0.122225	0.792709	0.744968	0.180136	0.632212	0.211284	0.710487	0.121352	0.700095	0.0948152	0.0799274	0.0471997	0.704476	0.000971051	0.115559	0.416355	0.00727778	0.826335	0.0830676
	N	219	207	196	210	219	219	219	219	219	219	219	219	218	217	217	217	171	171	216	218	217
AGR(14-28)	R	-0.349**	1	-0.681**	0.144*	0.185**	0.170*	0.010521	0.223**	0.0839938	0.248**	0.358**	0.228**	0.258**	0.261**	-0.143*	0.0713231	0.362**	0.313**	0.0427853	0.183**	-0.0263313
	P	2.64932e-07		4.46522e-28	0.0428701	0.00768141	0.01436	0.880404	0.00121314	0.228872	0.000317541	1.1873e-07	0.000962463	0.00018173	0.000153419	0.0402052	0.309514	2.43239e-06	5.38761e-05	0.54344	0.00844385	0.707834
	N	207	207	196	199	207	207	207	207	207	207	207	207	206	205	205	205	161	161	204	206	205
AGR(28-42)	R	0.110761	-0.681**	1	-0.512**	-0.232**	-0.0874111	0.0366381	-0.106291	-0.0237468	-0.187**	-0.259**	-0.205**	-0.239**	-0.243**	0.163*	-0.12915	-0.316**	-0.237**	-0.0625686	-0.152*	0.0209451
	P	0.122225	4.46522e-28		1.55208e-15	0.000671051	0.204931	0.595778	0.122869	0.731024	0.00622763	0.000137353	0.00265478	0.000451872	0.000376208	0.0179488	0.0617311	3.86734e-05	0.00223298	0.366962	0.0268409	0.762846
	N	196	196	212	212	212	212	212	212	212	212	212	212	211	210	210	210	164	164	210	211	210
AGR(42-56)	R	0.0182419	0.144*	-0.512**	1	-0.188**	-0.0131496	-0.0202378	0.109493	0.0892005	0.0788597	0.164*	0.028434	0.083212	0.0703629	-0.0749917	-0.00460577	0.259**	0.122576	0.0795157	0.0770982	-0.0687654
	P	0.792709	0.0428701	1.55208e-15		0.00460216	0.844145	0.762207	0.100621	0.181482	0.237687	0.013374	0.670711	0.213726	0.294407	0.263709	0.94535	0.000510833	0.105086	0.236959	0.249425	0.305532
	N	210	199	212	226	226	226	226	226	226	226	226	226	225	224	224	224	176	176	223	225	224
AGR(56-90)	R	-0.0221043	0.185**	-0.232**	-0.188**	1	0.390**	0.278**	0.330**	0.154*	0.425**	0.776**	0.0283155	0.0560533	0.0331271	-0.159*	0.0743288	0.055859	0.166*	0.0540543	0.309**	-0.0524712
	P	0.744968	0.00768141	0.000671051	0.00460216		5.93087e-10	1.53169e-05	2.23788e-07	0.0185063	9.94664e-12	1.38272e-48	0.665857	0.393365	0.614907	0.0149153	0.258459	0.452619	0.024517	0.412511	1.38468e-06	0.425347
	N	219	207	212	226	235	235	235	235	235	235	235	235	234	233	233	233	183	183	232	234	233
Half-Divina dept	R	-0.0909042	0.170*	-0.0874111	-0.0131496	0.390**	1	0.497**	0.339**	-0.255**	0.381**	0.414**	0.0533784	0.0100617	-0.00948282	-0.0118939	-0.107903	-0.186*	-0.149*	-0.0635466	0.212**	-0.0838677
	P	0.180136	0.01436	0.204931	0.844145	5.93087e-10		2.32284e-16	7.24672e-08	6.35641e-05	1.07678e-09	2.23067e-11	0.410392	0.877028	0.884295	0.855167	0.0967654	0.0107445	0.0412141	0.330007	0.00100937	0.197291
	N	219	207	212	226	235	240	240	240	240	240	240	240	239	238	238	238	188	188	237	238	238
Neck length	R	-0.0325194	0.010521	0.0366381	-0.0202378	0.278**	0.497**	1	0.176**	-0.0103998	0.413**	0.346**	0.0919936	0.0245269	-0.00274745	-0.0943995	-0.121934	-0.212**	-0.164*	-0.013806	0.146*	-0.139*
	P	0.632212	0.880404	0.595778	0.762207	1.53169e-05	2.32284e-16		0.00615891	0.872664	2.6099e-11	3.83413e-08	0.155394	0.705991	0.966369	0.146529	0.0603511	0.00348041	0.0247015	0.832554	0.0238547	0.0322055
	N	219	207	212	226	235	240	240	240	240	240	240	240	239	238	238	238	188	188	237	238	238
Breast width	R	-0.0848032	0.223**	-0.106291	0.109493	0.330**	0.339**	0.176**	1	-0.0443666	0.196**	0.477**	0.218**	0.166*	0.118879	-0.112598	0.0183975	0.169*	0.128159	0.0501697	0.257**	-0.06293
	P	0.211284	0.00121314	0.122869	0.100621	2.23788e-07	7.24672e-08	0.00615891		0.493929	0.00231162	4.55685e-15	0.00068485	0.01036	0.0671283	0.0830157	0.777674	0.0200752	0.0796457	0.44204	5.99935e-05	0.333702
	N	219	207	212	226	235	240	240	240	240	240	240	240	239	238	238	238	188	188	237	238	238
Shank length	R	0.0252239	0.0839938	-0.0237468	0.0892005	0.154*	-0.255**	-0.0103998	-0.0443666	1	0.198**	0.281**	-0.0263712	0.0123105	-0.0103051	-0.118743	0.0819966	0.173*	0.148*	0.0551516	0.115862	-0.0227502
	P	0.710487	0.228872	0.731024	0.181482	0.0185063	6.35641e-05	0.872664	0.493929		0.0020592	9.95482e-06	0.684391	0.849838	0.874341	0.0674441	0.207509	0.0178696	0.042758	0.397998	0.074419	0.726961
	N	219	207	212	226	235	240	240	240	240	240	240	240	239	238	238	238	188	188	237	238	238
Fossil bone length	R	-0.104991	0.248**	-0.187**	0.0788597	0.425**	0.381**	0.413**	0.196**	0.198**	1	0.526**	0.0423003	0.0961815	0.0631505	-0.153*	0.0370631	-0.0193194	0.032399	0.0757279	0.283**	-0.0735127
	P	0.121352	0.000317541	0.00622763	0.237687	9.94664e-12	1.07678e-09	2.6099e-11	0.00231162	0.0020592		1.86972e-18	0.514282	0.138188	0.332008	0.0180128	0.569379	0.792433	0.658934	0.245512	9.07794e-06	0.258621
	N	219	207	212	226	235	240	240	240	240	240	240	240	239	238	238	238	188	188	237	238	238
Slaughter weight	R	-0.0261742	0.358**	-0.259**	0.164*	0.776**	0.414**	0.346**	0.477**	0.281**	0.526**	1	0.0992297	0.133*	0.107207	-0.204**	0.0890299	0.204**	0.226**	0.12444	0.402**	-0.0726351
	P	0.700095	1.1873e-07	0.000137353	0.013374	1.38272e-48	2.23067e-11	3.83413e-08	4.55685e-15	9.95482e-06	1.86972e-18		0.125271	0.0401759	0.0989503	0.00157846	0.171007	0.00493533	0.00180078	0.0557419	1.13174e-10	0.264364
	N	219	207	212	226	235	240	240	240	240	240	240	240	239	238	238	238	188	188	237	238	238
Dressed percentage	R	0.113168	0.228**	-0.205**	0.028434	0.0283155	0.0533784	0.0919936	0.218**	-0.0263712	0.0423003	0.0992297	1	0.803**	0.773**	-0.343**	0.276**	0.263**	0.181*	0.189**	0.281**	-0.0394389
	P	0.0948152	0.000962463	0.00265478	0.670711	0.665857	0.410392	0.155394	0.00068485	0.684391	0.514282	0.125271		3.89572e-55	1.69236e-48	5.57569e-08	1.56293e-05	0.000260348	0.0131589	0.00349944	1.04765e-05	0.544869
	N	219	207	212	226	235	240	240	240	240	240	240	240	239	238	238	238	188	188	237	238	238
H-EYP	R	0.118863	0.258**	-0.239**	0.083212	0.0560533	0.0100617	0.0245269	0.166*	0.0123105	0.0961815	0.133*	0.803**	1	0.959**	-0.418**	0.276**	0.345**	0.179*	0.190**	0.270**	-0.09507
	P	0.0799274	0.00018173	0.000451872	0.213726	0.393365	0.877028	0.705991	0.01036	0.849838	0.138188	0.0401759	3.89572e-55		3.82905e-131	1.81174e-11	1.55061e-05	1.19884e-06	0.0139689	0.00333439	2.60361e-05	0.14367
	N	218	206	211	225	234	239	239	239	239	239	239	239	239	238	238	238	188	188	236	237	238
EYP	R	0.135*	0.261**	-0.243**	0.0703629	0.0331271	-0.00948282	-0.00274745	0.118879	-0.0103051	0.0631505	0.107207	0.773**	0.959**	1	-0.413**	0.287**	0.333**	0.178*	0.197**	0.224**	-0.0829712
	P	0.0471997	0.000153419	0.000376208	0.294407	0.614907	0.884295	0.966369	0.0671283	0.874341	0.332008	0.0989503	1.69236e-48	3.82905e-131		3.3882e-11	6.60465e-06	3.09757e-06	0.0144204	0.00238337	0.000540849	0.20214
	N	217	205	210	224	233	238	238	238	238	238	238	238	238	238	238	238	188	188	235	236	238
LMP	R	-0.0258928	-0.143*	0.163*	-0.0749917	-0.159*	-0.0118939	-0.0943995	-0.112598	-0.118743	-0.153*	-0.204**	-0.343**	-0.418**	-0.413**	1	-0.059007	-0.171*	-0.273**	-0.0811983	-0.172**	0.672**
	P	0.704476	0.0402052	0.0179488	0.263709	0.0149153	0.855167	0.146529	0.0830157	0.0674441	0.0180128	0.00157846	5.57569e-08	1.81174e-11	3.3882e-11		0.36477	0.0186613	0.000149567	0.214917	0.00822034	1.2147e-32
	N	217	205	210	224	233	238	238	238	238	238	238	238	238	238	238	238	188	188	235	236	238
BMP	R	0.222**	0.0713231	-0.12915	-0.00460577	0.0743288	-0.107903	-0.121934	0.0183975	0.0819966	0.0370631	0.0890299	0.276**	0.276**	0.287**	-0.059007	1	0.207**	0.0872422	0.379**	0.425**	0.665**
	P	0.000971051	0.309514	0.0617311	0.94535	0.258459	0.0967654	0.0603511	0.777674	0.207509	0.569379	0.171007	1.56293e-05	1.55061e-05	6.60465e-06	0.36477		0.00433523	0.233851	1.94096e-09	8.74523e-12	9.06915e-32
	N	217	205	210	224	233	238	238	238	238	238	238	238	238	238	238	238	188	188	235	236	238
AFP	R	0.120788	0.362**	-0.316**	0.259**	0.055859	-0.186*	-0.212**	0.169*	0.173*	-0.0193194	0.204**	0.263**	0.345**	0.333**	-0.171*	0.207**	1	0.697**	0.135709	0.0660297	0.0334497
	P	0.115559	2.43239e-06	3.86734e-05	0.000510833	0.452619	0.0107445	0.00348041	0.0200752	0.0178696	0.792433	0.00493533	0.000260348	1.19884e-06	3.09757e-06	0.0186613	0.00433523		1.2538e-28	0.0654963	0.370556	0.6486
	N	171	161	164	176	183	188	188	188	188	188	188	188	188	188	188	188	188	188	185	186	188
SFP	R	0.0625513	0.313**	-0.237**	0.122576	0.166*	-0.149*	-0.164*	0.128159	0.148*	0.032399	0.226**	0.181*	0.179*	0.178*	-0.273**	0.0872422	0.697**	1	0.0215251	0.0602185	-0.136133
	P	0.416355	5.38761e-05	0.00223298	0.105086	0.024517	0.0412141	0.0247015	0.0796457	0.042758	0.658934	0.00180078	0.0131589	0.0139689	0.0144204	0.000149567	0.233851	1.2538e-28		0.771187	0.414228	0.062492
	N	171	161	164	176	183	188	188	188	188	188	188	188	188	188	188	188	188	188	185	186	188
BMT	R	0.182**	0.0427853	-0.0625686	0.0795157	0.0540543	-0.0635466	-0.013806	0.0501697	0.0551516	0.0757279	0.12444	0.189**	0.190**	0.197**	-0.0811983	0.379**	0.135709	0.0215251	1	0.213**	0.227**
	P	0.00727778	0.54344	0.366962	0.236959	0.412511	0.330007	0.832554	0.44204	0.397998	0.245512	0.0557419	0.00349944	0.00333439	0.00238337	0.214917	1.94096e-09	0.0654963	0.771187		0.00102878	0.000441457
	N	216	204	210	223	232	237	237	237	237	237	237	237	236	235	235	235	185	185	237	235	235
BMA	R	0.0149451	0.183**	-0.152*	0.0770982	0.309**	0.212**	0.146*	0.257**	0.115862	0.283**	0.402**	0.281**	0.270**	0.224**	-0.172**	0.425**	0.0660297	0.0602185	0.213**	1	0.183**
	P	0.826335	0.00844385	0.0268409	0.249425	1.38468e-06	0.00100937	0.0238547	5.99935e-05	0.074419	9.07794e-06	1.13174e-10	1.04765e-05	2.60361e-05	0.000540849	0.00822034	8.74523e-12	0.370556	0.414228	0.00102878		0.00482818
	N	218	206	211	225	234	238	238	238	238	238	238	238	237	236	236	236	186	186	235	238	236
LP	R	0.117925	-0.0263313	0.0209451	-0.0687654	-0.0524712	-0.0838677	-0.139*	-0.06293	-0.0227502	-0.0735127	-0.0726351	-0.0394389	-0.09507	-0.0829712	0.672**	0.665**	0.0334497	-0.136133	0.227**	0.183**	1
	P	0.0830676	0.707834	0.762846	0.305532	0.425347	0.197291	0.0322055	0.333702	0.726961	0.258621	0.264364	0.544869	0.14367	0.20214	1.2147e-32	9.06915e-32	0.6486	0.062492	0.000441457	0.00482818
	N	217	205	210	224	233	238	238	238	238	238	238	238	238	238	238	238	188	188	235	236	238
Note: ** represents P < 0.01, extremely significant correlation. * represents P < 0.05, significant correlation.
